# Supplementary material for: Gut microbiome associations with acute malnutrition relapse in South Sudan
Source: Microbiol Spectr. 2026 Apr 27;14(6):e03587-25. doi: 10.1128/spectrum.03587-25 (PMC13228048; doi:10.1128/spectrum.03587-25)
Supplement: Data S1 — Metadata. [file spectrum.03587-25-s0001.xlsx]

## Sheet: Supplementary_file_2
Sample	id_unique	country	studyarm	age0	age_cat	female	month0	hhs_score_en	wealth_continous	in_amx	clinic	muac0	whz0	waz0	haz0	fullrecovery0	muac1	whz1	waz1	haz1	relapse1_cat	relapse1_am	relapse1am_whz_and_muac	relapse1am_whz_only	relapse1am_muac_only	relapse1_sam	relapse1sam_whz_and_muac	relapse1sam_whz_only	relapse1sam_muac_only	muacchange0to1	whzchange0to1	wazchange0to1	hazchange0to1	weightchange0to1	heightchange0to1	muac0_whz_and_muac	muac0_whz_only	muac0_muac_only	whz0_whz_and_muac	whz0_whz_only	whz0_muac_only	waz0_whz_and_muac	waz0_whz_only	waz0_muac_only	haz0_whz_and_muac	haz0_whz_only	haz0_muac_only	muac1_whz_and_muac	muac1_whz_only
P295	200172	1	1	18.4767	older_than_1_year	1	10	0	4.63103	1	11	135	-1.64	-1.19	-0.03	1	137	-2.06	-1.37	0.18	1	1	1	1	0	0	0	1	0	2	-0.42	-0.18	0.21	-0.0500002	1.4	135	135	135	-1.64	-1.64	-1.64	-1.19	-1.19	-1.19	-0.03	-0.03	-0.03	137	137
P531	200408	1	1	20.5808	older_than_1_year	1	4	0	0.636694	1	15	125.5	-0.84	-1.78	-2.31	1	126.5	-0.85	-1.92	-2.53	0	0	0	0	0	0	0	0	0	1	-0.01	-0.14	-0.22	0	0.0333405	125.5	125.5	125.5	-0.84	-0.84	-0.84	-1.78	-1.78	-1.78	-2.31	-2.31	-2.31	126.5	126.5
P609	200520	1	1	10.2904	younger_than_1_year	1	2	3	5.63041	NA	12	127	-1.34	-1.08	-0.19	1	131	-2.21	-1.62	-0.06	1	1	1	1	0	0	0	1	0	4	-0.87	-0.54	0.13	-0.3	1.43333	127	127	127	-1.34	-1.34	-1.34	-1.08	-1.08	-1.08	-0.19	-0.19	-0.19	131	131
P181	200632	1	1	16.2411	older_than_1_year	1	10	5	-1.14886	0	11	132	-1.2	-1.48	-1.33	1	135	-1.97	-1.6	-0.37	0	0	0	0	0	0	0	0	0	3	-0.77	-0.12	0.96	0.0500002	3.63334	132	132	132	-1.2	-1.2	-1.2	-1.48	-1.48	-1.48	-1.33	-1.33	-1.33	135	135
P290	200728	1	1	16.3726	older_than_1_year	0	10	5	0.00227223	NA	11	132	-0.79	-1.38	-1.75	1	137	-0.91	-1.43	-1.67	0	0	0	0	0	0	0	0	0	5	-0.12	-0.05	0.08	0.0999994	1.06667	132	132	132	-0.79	-0.79	-0.79	-1.38	-1.38	-1.38	-1.75	-1.75	-1.75	137	137
P294	200779	1	1	14.7945	older_than_1_year	1	10	3	-2.11867	0	11	127	-1.22	-2.44	-3.01	1	122.5	-2.43	-3.12	-2.67	1	1	1	1	1	0	0	1	0	-4.5	-1.21	-0.68	0.34	-0.4	1.8	127	127	127	-1.22	-1.22	-1.22	-2.44	-2.44	-2.44	-3.01	-3.01	-3.01	122.5	122.5
P518	200384	1	1	16.5041	older_than_1_year	0	1	3	-1.22847	1	12	133	-1.78	-2.01	-1.58	1	127.5	-2.62	-2.71	-1.8	1	1	1	1	0	0	0	1	0	-5.5	-0.84	-0.7	-0.22	-0.5	0.26667	133	133	133	-1.78	-1.78	-1.78	-2.01	-2.01	-2.01	-1.58	-1.58	-1.58	127.5	127.5
P679	200602	1	1	20.5151	older_than_1_year	0	5	3	-1.00044	1	15	126.5	-2.46	-3.02	-2.64	0	124	-2.56	-3.19	-2.84	1	1	NA	NA	1	0	NA	NA	0	-2.5	-0.1	-0.17	-0.2	-0.0499992	0.100006	NA	NA	126.5	NA	NA	-2.46	NA	NA	-3.02	NA	NA	-2.64	NA	NA
P014	200798	1	1	18.2795	older_than_1_year	1	6	6	-1.83342	1	12	127	-1.92	-3.21	-3.46	1	126	-2.54	-3.53	-3.28	1	1	1	1	0	0	0	1	0	-1	-0.62	-0.32	0.18	-0.15	1.3	127	127	127	-1.92	-1.92	-1.92	-3.21	-3.21	-3.21	-3.46	-3.46	-3.46	126	126
P646	200580	1	1	10.0603	younger_than_1_year	1	5	0	1.43977	NA	15	126.5	-1.49	-1.79	-1.3	1	135	-0.79	-1.12	-1.07	0	0	0	0	0	0	0	0	0	8.5	0.7	0.67	0.23	0.75	1.63333	126.5	126.5	126.5	-1.49	-1.49	-1.49	-1.79	-1.79	-1.79	-1.3	-1.3	-1.3	135	135
P492	200340	1	1	11.8685	younger_than_1_year	1	1	3	-1.43511	1	12	129.5	-1.54	-1.9	-1.55	1	125	-1.44	-1.82	-1.6	0	0	0	0	0	0	0	0	0	-4.5	0.1	0.08	-0.05	0.3	1.33333	129.5	129.5	129.5	-1.54	-1.54	-1.54	-1.9	-1.9	-1.9	-1.55	-1.55	-1.55	125	125
P525	200396	1	1	12.0986	older_than_1_year	1	3	0	1.876	0	12	132	-1.3	-1.1	-0.36	1	130	-1.12	-1.12	-0.71	0	0	0	0	0	0	0	0	0	-2	0.18	-0.02	-0.35	0.15	0.133339	132	132	132	-1.3	-1.3	-1.3	-1.1	-1.1	-1.1	-0.36	-0.36	-0.36	130	130
P524	200394	1	1	12	younger_than_1_year	1	2	3	-2.06567	1	12	134	-2.51	-2.82	-1.93	0	125	-2.91	-3.27	-2.28	1	1	NA	NA	0	0	NA	NA	0	-9	-0.4	-0.45	-0.35	-0.2	0.0666656	NA	NA	134	NA	NA	-2.51	NA	NA	-2.82	NA	NA	-1.93	NA	NA
P721	200770	1	1	12.7233	older_than_1_year	1	5	0	-0.612134	1	12	136	-1.25	-1.18	-0.6	1	134.5	-1.03	-1.03	-0.65	0	0	0	0	0	0	0	0	0	-1.5	0.22	0.15	-0.05	0.35	1.1	136	136	136	-1.25	-1.25	-1.25	-1.18	-1.18	-1.18	-0.6	-0.6	-0.6	134.5	134.5
P035	200805	1	1	16.7014	older_than_1_year	0	5	2	0.787874	1	16	131	-1.76	-1.48	-0.38	1	131	-1.96	-1.68	-0.48	0	0	0	0	0	0	0	0	0	0	-0.2	-0.2	-0.1	-0.0500002	0.599998	131	131	131	-1.76	-1.76	-1.76	-1.48	-1.48	-1.48	-0.38	-0.38	-0.38	131	131
P451	200773	1	1	13.7753	older_than_1_year	1	11	6	-0.130316	1	12	135	-1.02	-1.6	-1.79	1	134.5	-1.65	-2.01	-1.7	0	0	0	0	0	0	0	0	0	-0.5	-0.63	-0.41	0.09	-0.2	1.2	135	135	135	-1.02	-1.02	-1.02	-1.6	-1.6	-1.6	-1.79	-1.79	-1.79	134.5	134.5
P452	200754	1	1	15.1562	older_than_1_year	1	11	0	2.16237	1	12	135	-1.16	-1.81	-2.03	1	140.5	-1.29	-1.94	-2.09	0	0	0	0	0	0	0	0	0	5.5	-0.13	-0.13	-0.06	0.15	1.33334	135	135	135	-1.16	-1.16	-1.16	-1.81	-1.81	-1.81	-2.03	-2.03	-2.03	140.5	140.5
P682	200606	1	1	16.4055	older_than_1_year	1	5	1	-0.648441	NA	15	129	-1.51	-1.36	-0.58	1	135	-1.12	-1.21	-0.86	0	0	0	0	0	0	0	0	0	6	0.39	0.15	-0.28	0.3	0.0666656	129	129	129	-1.51	-1.51	-1.51	-1.36	-1.36	-1.36	-0.58	-0.58	-0.58	135	135
P562	200450	1	1	21.8959	older_than_1_year	1	2	3	2.84222	1	12	134	-0.53	-1.8	-2.73	1	135	-1.42	-2.49	-2.72	0	0	0	0	0	0	0	0	0	1	-0.89	-0.69	0.01	-0.549999	0.666664	134	134	134	-0.53	-0.53	-0.53	-1.8	-1.8	-1.8	-2.73	-2.73	-2.73	135	135
P675	200596	1	1	10.3233	younger_than_1_year	1	5	2	-2.06718	1	12	126.5	-0.78	-1.73	-2.1	1	125	-0.42	-1.41	-2.09	0	0	0	0	0	0	0	0	0	-1.5	0.36	0.32	0.01	0.45	1.06667	126.5	126.5	126.5	-0.78	-0.78	-0.78	-1.73	-1.73	-1.73	-2.1	-2.1	-2.1	125	125
P111	200821	1	1	13.1507	older_than_1_year	0	8	5	-1.11024	1	15	128.5	-1.36	-2.4	-2.8	1	125.5	-2.46	-2.87	-2.31	1	1	1	1	0	0	0	1	0	-3	-1.1	-0.47	0.49	-0.25	2.06667	128.5	128.5	128.5	-1.36	-1.36	-1.36	-2.4	-2.4	-2.4	-2.8	-2.8	-2.8	125.5	125.5
P315	200188	1	1	10.4877	younger_than_1_year	0	3	0	0.143502	1	14	128.5	-1.52	-1.88	-1.47	1	124.5	-2.01	-2.34	-1.75	1	1	1	1	1	0	0	1	0	-4	-0.49	-0.46	-0.28	-0.2	0.433334	128.5	128.5	128.5	-1.52	-1.52	-1.52	-1.88	-1.88	-1.88	-1.47	-1.47	-1.47	124.5	124.5
P420	200841	1	1	10.1589	younger_than_1_year	1	11	0	-1.40098	1	14	126.5	-0.65	-1.88	-2.47	1	128	-0.5	-1.95	-2.85	0	0	0	0	0	0	0	0	0	1.5	0.15	-0.07	-0.38	0.0999999	0.0333328	126.5	126.5	126.5	-0.65	-0.65	-0.65	-1.88	-1.88	-1.88	-2.47	-2.47	-2.47	128	128
P161	200051	1	1	11.8027	younger_than_1_year	0	7	6	-1.97228	1	11	125.5	-1.34	-2.12	-2.24	1	121.5	-2.06	-2.54	-2.14	1	1	1	1	1	0	0	1	0	-4	-0.72	-0.42	0.1	-0.2	1.16667	125.5	125.5	125.5	-1.34	-1.34	-1.34	-2.12	-2.12	-2.12	-2.24	-2.24	-2.24	121.5	121.5
P013	200697	1	1	8.94247	younger_than_1_year	1	6	2	3.4523	1	12	130.5	-0.66	-1.26	-1.36	1	117	-5.11	-4.6	-1.7	2	1	1	1	1	1	1	1	0	-13.5	-4.45	-3.34	-0.34	-2.3	0.333328	130.5	130.5	130.5	-0.66	-0.66	-0.66	-1.26	-1.26	-1.26	-1.36	-1.36	-1.36	117	117
P017	200793	1	1	9.1726	younger_than_1_year	0	7	6	-2.46655	1	12	130.5	-1.05	-1.43	-1.15	1	133.5	-1.76	-1.3	0.03	0	0	0	0	0	0	0	0	0	3	-0.71	0.13	1.18	0.3	3.76667	130.5	130.5	130.5	-1.05	-1.05	-1.05	-1.43	-1.43	-1.43	-1.15	-1.15	-1.15	133.5	133.5
P160	200049	1	1	10.2575	younger_than_1_year	0	7	3	-1.09984	1	11	126	-0.91	-2.57	-3.35	1	127.5	-1.11	-2.59	-3.24	0	0	0	0	0	0	0	0	0	1.5	-0.2	-0.02	0.11	0.15	1.23333	126	126	126	-0.91	-0.91	-0.91	-2.57	-2.57	-2.57	-3.35	-3.35	-3.35	127.5	127.5
P280	200156	1	1	13.7753	older_than_1_year	0	9	0	4.90382	1	13	127.5	-1.95	-2.35	-1.98	1	125.5	-1.79	-2.01	-1.55	0	0	0	0	0	0	0	0	0	-2	0.16	0.34	0.43	0.45	1.96667	127.5	127.5	127.5	-1.95	-1.95	-1.95	-2.35	-2.35	-2.35	-1.98	-1.98	-1.98	125.5	125.5
P631	200872	1	1	9.89589	younger_than_1_year	0	4	3	-1.22981	1	12	131	-1.13	-1.8	-1.77	1	135.5	-0.45	-0.86	-1.04	0	0	0	0	0	0	0	0	0	4.5	0.68	0.94	0.73	1	2.66667	131	131	131	-1.13	-1.13	-1.13	-1.8	-1.8	-1.8	-1.77	-1.77	-1.77	135.5	135.5
P658	200902	1	1	20.0219	older_than_1_year	1	5	0	2.09167	1	14	128.5	-1.41	-2.25	-2.42	1	132.5	-1.34	-2.08	-2.16	0	0	0	0	0	0	0	0	0	4	0.07	0.17	0.26	0.3	1.5	128.5	128.5	128.5	-1.41	-1.41	-1.41	-2.25	-2.25	-2.25	-2.42	-2.42	-2.42	132.5	132.5
P304	200776	1	1	10.9479	younger_than_1_year	1	9	6	0.328009	NA	12	134	-1.36	-1.88	-1.68	1	135	-0.67	-1.44	-1.87	0	0	0	0	0	0	0	0	0	1	0.69	0.44	-0.19	0.55	0.566666	134	134	134	-1.36	-1.36	-1.36	-1.88	-1.88	-1.88	-1.68	-1.68	-1.68	135	135
P445	200713	1	1	11.3096	younger_than_1_year	1	11	6	1.35364	1	12	134	-1.73	-0.99	0.57	1	128.5	-1.53	-0.9	0.44	0	0	0	0	0	0	0	0	0	-5.5	0.2	0.09	-0.13	0.3	1.03333	134	134	134	-1.73	-1.73	-1.73	-0.99	-0.99	-0.99	0.57	0.57	0.57	128.5	128.5
P071	200015	1	1	8.38356	younger_than_1_year	0	8	0	2.68575	1	14	135	-1.75	-1.5	-0.31	1	129	-2.13	-2.01	-0.83	1	1	1	1	0	0	0	1	0	-6	-0.38	-0.51	-0.52	-0.2	0.0666656	135	135	135	-1.75	-1.75	-1.75	-1.5	-1.5	-1.5	-0.31	-0.31	-0.31	129	129
P042	200921	1	1	23.0795	older_than_1_year	1	7	0	-1.13871	1	16	127	-1.51	-3.45	-4.27	1	130	-1.36	-3.47	-4.45	0	0	0	0	0	0	0	0	0	3	0.15	-0.02	-0.18	0.0999999	0	127	127	127	-1.51	-1.51	-1.51	-3.45	-3.45	-3.45	-4.27	-4.27	-4.27	130	130
P302	200722	1	1	16.9644	older_than_1_year	1	9	6	-2.26141	0	12	138.5	-0.86	-0.88	-0.54	1	137	-1.04	-0.93	-0.36	0	0	0	0	0	0	0	0	0	-1.5	-0.18	-0.05	0.18	0.2	1.9	138.5	138.5	138.5	-0.86	-0.86	-0.86	-0.88	-0.88	-0.88	-0.54	-0.54	-0.54	137	137
P045	200005	1	1	18.0493	older_than_1_year	1	8	0	-0.353138	1	16	125.5	-2.28	-2.88	-2.43	0	123.5	-2.44	-3.14	-2.69	1	1	NA	NA	1	0	NA	NA	0	-2	-0.16	-0.26	-0.26	-0.1	0	NA	NA	125.5	NA	NA	-2.28	NA	NA	-2.88	NA	NA	-2.43	NA	NA
P114	200742	1	1	15.5836	older_than_1_year	1	9	0	1.05912	1	15	132	-1.79	-1.62	-0.74	1	134	-1.08	-1.27	-1.05	0	0	0	0	0	0	0	0	0	2	0.71	0.35	-0.31	0.5	0	132	132	132	-1.79	-1.79	-1.79	-1.62	-1.62	-1.62	-0.74	-0.74	-0.74	134	134
P213	200102	1	1	15.2877	older_than_1_year	1	8	6	-1.02782	0	12	133	-1.15	-1.95	-2.28	1	132.5	-1.07	-1.95	-2.41	0	0	0	0	0	0	0	0	0	-0.5	0.08	0	-0.13	0.15	0.5	133	133	133	-1.15	-1.15	-1.15	-1.95	-1.95	-1.95	-2.28	-2.28	-2.28	132.5	132.5
P642	200572	1	1	14.3342	older_than_1_year	1	4	3	2.08263	1	15	126.5	-2.47	-2.41	-1.34	0	128	-2.31	-2.46	-1.66	1	1	NA	NA	0	0	NA	NA	0	1.5	0.16	-0.05	-0.32	0.0999999	0.0333328	NA	NA	126.5	NA	NA	-2.47	NA	NA	-2.41	NA	NA	-1.34	NA	NA
P300	200731	1	1	17.7534	older_than_1_year	0	10	0	1.27108	NA	12	133	-1.07	-1.56	-1.68	1	140.5	-0.83	-1.41	-1.7	0	0	0	0	0	0	0	0	0	7.5	0.24	0.15	-0.02	0.35	0.966667	133	133	133	-1.07	-1.07	-1.07	-1.56	-1.56	-1.56	-1.68	-1.68	-1.68	140.5	140.5
P053	200682	1	1	21.0411	older_than_1_year	1	9	0	1.57624	1	16	130	-0.61	-2.06	-3.13	1	126	-0.61	-2.2	-3.34	0	0	0	0	0	0	0	0	0	-4	0	-0.14	-0.21	0	0	130	130	130	-0.61	-0.61	-0.61	-2.06	-2.06	-2.06	-3.13	-3.13	-3.13	126	126
P174	200065	1	1	11.8027	younger_than_1_year	0	9	3	4.41448	0	11	126	-2.04	-1.95	-0.97	0	125	-2.26	-2.31	-1.45	1	1	NA	NA	0	0	NA	NA	0	-1	-0.22	-0.36	-0.48	-0.0999999	0.166672	NA	NA	126	NA	NA	-2.04	NA	NA	-1.95	NA	NA	-0.97	NA	NA
P187	200076	1	1	16.2411	older_than_1_year	1	8	2	-1.23709	1	13	135.5	-1.11	-0.89	-0.2	1	132.5	-1.44	-1.14	-0.21	0	0	0	0	0	0	0	0	0	-3	-0.33	-0.25	-0.01	-0.1	0.866661	135.5	135.5	135.5	-1.11	-1.11	-1.11	-0.89	-0.89	-0.89	-0.2	-0.2	-0.2	132.5	132.5
P211	200855	1	1	13.3479	older_than_1_year	1	8	6	-1.39964	0	12	128.5	-1.37	-1.74	-1.55	1	132	-1.5	-1.78	-1.48	0	0	0	0	0	0	0	0	0	3.5	-0.13	-0.04	0.07	0.15	1.33334	128.5	128.5	128.5	-1.37	-1.37	-1.37	-1.74	-1.74	-1.74	-1.55	-1.55	-1.55	132	132
P667	200590	1	1	12.8877	older_than_1_year	1	4	0	4.66923	1	13	126.5	-1.51	-2.49	-2.65	1	131.5	-1.44	-2.6	-2.96	0	0	0	0	0	0	0	0	0	5	0.07	-0.11	-0.31	0.0499997	0.0333328	126.5	126.5	126.5	-1.51	-1.51	-1.51	-2.49	-2.49	-2.49	-2.65	-2.65	-2.65	131.5	131.5
P052	200760	1	1	21.8301	older_than_1_year	1	8	2	-0.320047	1	16	127	-1.59	-0.97	0.22	1	123	-3.06	-2.02	0.16	2	1	1	1	1	1	1	1	0	-4	-1.47	-1.05	-0.06	-1	0.599998	127	127	127	-1.59	-1.59	-1.59	-0.97	-0.97	-0.97	0.22	0.22	0.22	123	123
P090	200029	1	1	12.6247	older_than_1_year	1	1	3	-2.54762	0	14	129.5	-0.24	-0.95	-1.61	1	123.5	-2.06	-2.36	-1.77	1	1	1	1	1	0	0	1	0	-6	-1.82	-1.41	-0.16	-1.1	0.5	129.5	129.5	129.5	-0.24	-0.24	-0.24	-0.95	-0.95	-0.95	-1.61	-1.61	-1.61	123.5	123.5
P166	200057	1	1	19.9562	older_than_1_year	1	8	0	0.794702	1	11	130.5	-1.45	-2.03	-1.93	1	137	-1.63	-2.18	-1.94	0	0	0	0	0	0	0	0	0	6.5	-0.18	-0.15	-0.01	0	0.766663	130.5	130.5	130.5	-1.45	-1.45	-1.45	-2.03	-2.03	-2.03	-1.93	-1.93	-1.93	137	137
P605	200769	1	1	14.4	older_than_1_year	0	3	6	-2.63172	NA	11	127	-1.37	-2.58	-3.18	1	135	-1.06	-2.46	-3.4	0	0	0	0	0	0	0	0	0	8	0.31	0.12	-0.22	0.25	0.300003	127	127	127	-1.37	-1.37	-1.37	-2.58	-2.58	-2.58	-3.18	-3.18	-3.18	135	135
P599	200508	1	1	12.6247	older_than_1_year	1	4	0	-0.779699	0	15	127	-1.8	-2.69	-2.6	1	127.5	-1.86	-2.89	-2.9	0	0	0	0	0	0	0	0	0	0.5	-0.06	-0.2	-0.3	0	0.166664	127	127	127	-1.8	-1.8	-1.8	-2.69	-2.69	-2.69	-2.6	-2.6	-2.6	127.5	127.5
P662	200852	1	1	9.13973	younger_than_1_year	1	5	5	-1.26166	1	11	126	0.95	-1.74	-3.84	1	132.5	1.02	-1.43	-3.65	0	0	0	0	0	0	0	0	0	6.5	0.07	0.31	0.19	0.45	1.5	126	126	126	0.95	0.95	0.95	-1.74	-1.74	-1.74	-3.84	-3.84	-3.84	132.5	132.5
P401	200827	1	1	9.36986	younger_than_1_year	1	11	3	-1.09144	0	11	125	-1.43	-1.2	-0.25	1	125.5	-1.57	-1.03	0.26	0	0	0	0	0	0	0	0	0	0.5	-0.14	0.17	0.51	0.35	2.46667	125	125	125	-1.43	-1.43	-1.43	-1.2	-1.2	-1.2	-0.25	-0.25	-0.25	125.5	125.5
P555	200438	1	1	21.863	older_than_1_year	0	5	5	-2.34098	1	13	133.5	-1.64	-2	-1.6	1	134.5	-1.52	-2.04	-1.83	0	0	0	0	0	0	0	0	0	1	0.12	-0.04	-0.23	0.0999994	0.0666733	133.5	133.5	133.5	-1.64	-1.64	-1.64	-2	-2	-2	-1.6	-1.6	-1.6	134.5	134.5
P051	200715	1	1	9.76438	younger_than_1_year	1	8	0	0.300156	1	16	127	-1.93	-1.42	0.02	1	126	-2.41	-1.99	-0.47	1	1	1	1	0	0	0	1	0	-1	-0.48	-0.57	-0.49	-0.3	-0.0999985	127	127	127	-1.93	-1.93	-1.93	-1.42	-1.42	-1.42	0.02	0.02	0.02	126	126
P121	200629	1	1	12.3616	older_than_1_year	0	9	6	-2.71279	1	15	131.5	-0.36	-1.02	-1.56	1	134	-1.35	-1.79	-1.69	0	0	0	0	0	0	0	0	0	2.5	-0.99	-0.77	-0.13	-0.55	0.599998	131.5	131.5	131.5	-0.36	-0.36	-0.36	-1.02	-1.02	-1.02	-1.56	-1.56	-1.56	134	134
P261	200634	1	1	21.8959	older_than_1_year	1	9	0	-0.470647	0	16	127	-0.91	-1.89	-2.37	1	128	-1.02	-1.94	-2.26	0	0	0	0	0	0	0	0	0	1	-0.11	-0.05	0.11	0.0999994	1.1	127	127	127	-0.91	-0.91	-0.91	-1.89	-1.89	-1.89	-2.37	-2.37	-2.37	128	128
P494	200344	1	1	13.5123	older_than_1_year	0	1	0	-1.76586	1	12	134	-1.49	-2.01	-1.95	1	139	-1.45	-2.12	-2.25	0	0	0	0	0	0	0	0	0	5	0.04	-0.11	-0.3	0.0500002	0.133339	134	134	134	-1.49	-1.49	-1.49	-2.01	-2.01	-2.01	-1.95	-1.95	-1.95	139	139
P274	200148	1	1	18.8055	older_than_1_year	1	9	2	-2.27231	1	15	128	-1.07	-2.26	-2.93	1	120.5	-1.07	-2.24	-2.88	1	1	1	0	1	0	0	0	0	-7.5	0	0.02	0.05	0.150001	0.833328	128	128	128	-1.07	-1.07	-1.07	-2.26	-2.26	-2.26	-2.93	-2.93	-2.93	120.5	120.5
P571	200466	1	1	14.1041	older_than_1_year	1	3	4	-0.32205	1	13	128	-1.69	-1.45	-0.53	1	126.5	-2.02	-1.87	-0.91	1	1	1	1	0	0	0	1	0	-1.5	-0.33	-0.42	-0.38	-0.15	0.400002	128	128	128	-1.69	-1.69	-1.69	-1.45	-1.45	-1.45	-0.53	-0.53	-0.53	126.5	126.5
P625	200913	1	1	10.1589	younger_than_1_year	0	2	5	-1.22998	1	13	127.5	-0.75	-1.68	-2.07	1	127	-0.92	-1.48	-1.58	0	0	0	0	0	0	0	0	0	-0.5	-0.17	0.2	0.49	0.35	2.13334	127.5	127.5	127.5	-0.75	-0.75	-0.75	-1.68	-1.68	-1.68	-2.07	-2.07	-2.07	127	127
P019	200680	1	1	10.5205	younger_than_1_year	0	7	0	1.84039	0	12	127.5	-2.71	-4.24	-4.23	0	129.5	-2.94	-4.33	-4.29	1	1	NA	NA	0	0	NA	NA	0	2	-0.23	-0.09	-0.06	0.0500002	0.76667	NA	NA	127.5	NA	NA	-2.71	NA	NA	-4.24	NA	NA	-4.23	NA	NA
P063	200877	1	1	17.5562	older_than_1_year	1	5	4	-2.43796	1	14	127	-1.36	-3.26	-4.18	1	120.5	-1.94	-3.52	-3.96	1	1	1	0	1	0	0	0	0	-6.5	-0.58	-0.26	0.22	-0.0999999	1.33334	127	127	127	-1.36	-1.36	-1.36	-3.26	-3.26	-3.26	-4.18	-4.18	-4.18	120.5	120.5
P075	200630	1	1	10.0932	younger_than_1_year	1	8	0	6.44616	1	14	130	-1.44	-1.5	-0.84	1	132	-1.13	-1.46	-1.24	0	0	0	0	0	0	0	0	0	2	0.31	0.04	-0.4	0.2	0.0333328	130	130	130	-1.44	-1.44	-1.44	-1.5	-1.5	-1.5	-0.84	-0.84	-0.84	132	132
P137	200656	1	1	14.3014	older_than_1_year	0	6	1	2.29822	1	13	129.5	-1.99	-1.62	-0.36	1	125.5	-1.9	-1.58	-0.39	0	0	0	0	0	0	0	0	0	-4	0.09	0.04	-0.03	0.2	0.900002	129.5	129.5	129.5	-1.99	-1.99	-1.99	-1.62	-1.62	-1.62	-0.36	-0.36	-0.36	125.5	125.5
P170	200061	1	1	8.38356	younger_than_1_year	0	9	0	-0.138053	1	11	137.5	1.66	-1.03	-3.66	1	145	1.45	-1.17	-3.77	0	0	0	0	0	0	0	0	0	7.5	-0.21	-0.14	-0.11	0.0999999	0.866665	137.5	137.5	137.5	1.66	1.66	1.66	-1.03	-1.03	-1.03	-3.66	-3.66	-3.66	145	145
P134	200825	1	1	9.76438	younger_than_1_year	1	6	6	0.421983	1	13	126.5	1.45	0.27	-1.56	1	125	-1.52	-2.06	-1.77	0	0	0	0	0	0	0	0	0	-1.5	-2.97	-2.33	-0.21	-1.95	0.566666	126.5	126.5	126.5	1.45	1.45	1.45	0.27	0.27	0.27	-1.56	-1.56	-1.56	125	125
P203	200645	1	1	18.411	older_than_1_year	0	8	2	3.88023	0	12	148.5	-1.6	-0.92	0.57	1	160.5	1.21	1.01	0.27	0	0	0	0	0	0	0	0	0	12	2.81	1.93	-0.3	2.65	0.333336	148.5	148.5	148.5	-1.6	-1.6	-1.6	-0.92	-0.92	-0.92	0.57	0.57	0.57	160.5	160.5
P369	200923	1	1	14.8603	older_than_1_year	0	10	1	1.17023	0	11	127	-1.26	-2.85	-3.77	1	132	-1.11	-2.69	-3.75	0	0	0	0	0	0	0	0	0	5	0.15	0.16	0.02	0.3	1.03333	127	127	127	-1.26	-1.26	-1.26	-2.85	-2.85	-2.85	-3.77	-3.77	-3.77	132	132
P577	200476	1	1	10.9151	younger_than_1_year	0	4	5	-0.612454	1	15	126.5	-1.5	-3.05	-3.52	1	130.5	-1.44	-3.18	-3.88	0	0	0	0	0	0	0	0	0	4	0.06	-0.13	-0.36	0.0500002	0.100006	126.5	126.5	126.5	-1.5	-1.5	-1.5	-3.05	-3.05	-3.05	-3.52	-3.52	-3.52	130.5	130.5
P340	200928	1	1	12.1644	older_than_1_year	0	11	0	0.708196	0	12	137	-0.95	-1.62	-1.87	1	137	-0.84	-1.43	-1.72	0	0	0	0	0	0	0	0	0	0	0.11	0.19	0.15	0.349999	1.36667	137	137	137	-0.95	-0.95	-0.95	-1.62	-1.62	-1.62	-1.87	-1.87	-1.87	137	137
P146	200730	1	1	15.4849	older_than_1_year	1	7	6	-1.46414	0	13	126.5	-1.62	-2.64	-2.86	1	127.5	-1.97	-2.74	-2.61	0	0	0	0	0	0	0	0	0	1	-0.35	-0.1	0.25	0.0500002	1.5	126.5	126.5	126.5	-1.62	-1.62	-1.62	-2.64	-2.64	-2.64	-2.86	-2.86	-2.86	127.5	127.5
P027	200927	1	1	17.0959	older_than_1_year	0	8	6	-1.04184	NA	12	140.5	-1.49	-1.8	-1.56	1	142.5	-2.21	-1.99	-0.8	1	1	1	1	0	0	0	1	0	2	-0.72	-0.19	0.76	-0.0500002	2.83334	140.5	140.5	140.5	-1.49	-1.49	-1.49	-1.8	-1.8	-1.8	-1.56	-1.56	-1.56	142.5	142.5
P159	200901	1	1	21.4356	older_than_1_year	1	7	0	2.07649	1	11	127.5	-2.12	-2.02	-0.95	0	128.5	-1.56	-1.73	-1.14	0	0	NA	NA	0	0	NA	NA	0	1	0.56	0.29	-0.19	0.45	0.200005	NA	NA	127.5	NA	NA	-2.12	NA	NA	-2.02	NA	NA	-0.95	NA	NA
P193	200084	1	1	13.2164	older_than_1_year	0	8	3	-1.16265	1	13	126.5	-0.83	-2.78	-4.05	1	111.5	-3.9	-4.8	-4.39	2	1	1	1	1	1	1	1	1	-15	-3.07	-2.02	-0.34	-1.55	0.166664	126.5	126.5	126.5	-0.83	-0.83	-0.83	-2.78	-2.78	-2.78	-4.05	-4.05	-4.05	111.5	111.5
P296	200660	1	1	14.926	older_than_1_year	1	10	0	2.45078	0	11	125.5	-2.68	-2.35	-0.92	0	126.5	-3.06	-2.46	-0.58	2	1	NA	NA	0	1	NA	NA	0	1	-0.38	-0.11	0.34	0.0500002	1.9	NA	NA	125.5	NA	NA	-2.68	NA	NA	-2.35	NA	NA	-0.92	NA	NA
P558	200908	1	1	10.9151	younger_than_1_year	0	5	6	-1.51714	1	11	126.5	-0.83	-2.92	-4.04	1	124	-1.77	-3.31	-3.75	1	1	1	0	1	0	0	0	0	-2.5	-0.94	-0.39	0.29	-0.15	1.63333	126.5	126.5	126.5	-0.83	-0.83	-0.83	-2.92	-2.92	-2.92	-4.04	-4.04	-4.04	124	124
P601	200899	1	1	9.56712	younger_than_1_year	1	5	5	1.43593	0	11	125	-2.53	-1.37	1.01	0	120	-3.27	-2.09	0.57	2	1	NA	NA	1	1	NA	NA	0	-5	-0.74	-0.72	-0.44	-0.4	0.199997	NA	NA	125	NA	NA	-2.53	NA	NA	-1.37	NA	NA	1.01	NA	NA
P619	200538	1	1	14.9589	older_than_1_year	1	5	6	-2.34098	1	13	130.5	-0.44	-1.04	-1.58	1	129	-0.71	-1.41	-1.9	0	0	0	0	0	0	0	0	0	-1.5	-0.27	-0.37	-0.32	-0.2	0	130.5	130.5	130.5	-0.44	-0.44	-0.44	-1.04	-1.04	-1.04	-1.58	-1.58	-1.58	129	129
P212	200707	1	1	16.0767	older_than_1_year	1	8	6	-0.547372	0	12	137.5	-1.32	-2.51	-3.03	1	142.5	-1.75	-2.59	-2.62	0	0	0	0	0	0	0	0	0	5	-0.43	-0.08	0.41	0.0999999	2.10001	137.5	137.5	137.5	-1.32	-1.32	-1.32	-2.51	-2.51	-2.51	-3.03	-3.03	-3.03	142.5	142.5
P351	200767	1	1	13.874	older_than_1_year	1	12	2	-2.12803	1	13	127	-0.01	-2.08	-3.82	1	125.5	-0.84	-2.43	-3.44	0	0	0	0	0	0	0	0	0	-1.5	-0.83	-0.35	0.38	-0.15	1.83334	127	127	127	-0.01	-0.01	-0.01	-2.08	-2.08	-2.08	-3.82	-3.82	-3.82	125.5	125.5
P664	200584	1	1	12.2959	older_than_1_year	1	4	5	-1.57956	1	13	129	0.29	-0.93	-2.29	1	126.5	-0.86	-1.83	-2.38	0	0	0	0	0	0	0	0	0	-2.5	-1.15	-0.9	-0.09	-0.65	0.73333	129	129	129	0.29	0.29	0.29	-0.93	-0.93	-0.93	-2.29	-2.29	-2.29	126.5	126.5
P024	200001	1	1	22.0932	older_than_1_year	1	7	2	-0.754017	0	12	139.5	-1.04	-1.78	-1.95	1	135.5	-1.38	-2.17	-2.16	0	0	0	0	0	0	0	0	0	-4	-0.34	-0.39	-0.21	-0.25	0.0666656	139.5	139.5	139.5	-1.04	-1.04	-1.04	-1.78	-1.78	-1.78	-1.95	-1.95	-1.95	135.5	135.5
P221	200108	1	1	18.8055	older_than_1_year	1	9	0	-0.650539	1	13	140	-0.61	-0.57	-0.28	1	149.5	-0.46	-0.53	-0.42	0	0	0	0	0	0	0	0	0	9.5	0.15	0.04	-0.14	0.2	0.366669	140	140	140	-0.61	-0.61	-0.61	-0.57	-0.57	-0.57	-0.28	-0.28	-0.28	149.5	149.5
P133	200653	1	1	11.0795	younger_than_1_year	1	6	5	-1.16265	1	13	125.5	-1.78	-2.22	-1.76	1	125.5	-2.07	-2.48	-1.89	1	1	1	1	0	0	0	1	0	0	-0.29	-0.26	-0.13	-0.0499997	0.633331	125.5	125.5	125.5	-1.78	-1.78	-1.78	-2.22	-2.22	-2.22	-1.76	-1.76	-1.76	125.5	125.5
P263	200138	1	1	19.2658	older_than_1_year	1	10	0	-2.90703	1	16	125	-0.51	-2.74	-4.36	1	116.5	-3.13	-4.15	-3.75	2	1	1	1	1	1	1	1	0	-8.5	-2.62	-1.41	0.61	-1.1	2.7	125	125	125	-0.51	-0.51	-0.51	-2.74	-2.74	-2.74	-4.36	-4.36	-4.36	116.5	116.5
P120	200869	1	1	15.2548	older_than_1_year	1	9	2	-1.42421	1	15	133	-0.88	-2	-2.73	1	136.5	-1.51	-2.23	-2.32	0	0	0	0	0	0	0	0	0	3.5	-0.63	-0.23	0.41	-0.0499997	2	133	133	133	-0.88	-0.88	-0.88	-2	-2	-2	-2.73	-2.73	-2.73	136.5	136.5
P126	200830	1	1	14.5644	older_than_1_year	0	5	0	3.11363	1	13	126	-1.4	-2.91	-3.7	1	126.5	-1.79	-2.89	-3.25	0	0	0	0	0	0	0	0	0	0.5	-0.39	0.02	0.45	0.15	1.9	126	126	126	-1.4	-1.4	-1.4	-2.91	-2.91	-2.91	-3.7	-3.7	-3.7	126.5	126.5
P141	200701	1	1	20.8767	older_than_1_year	1	6	6	3.3405	1	13	125.5	-1.82	-2.08	-1.47	1	119.5	-2.86	-3	-1.74	1	1	1	1	1	0	0	1	0	-6	-1.04	-0.92	-0.27	-0.7	0	125.5	125.5	125.5	-1.82	-1.82	-1.82	-2.08	-2.08	-2.08	-1.47	-1.47	-1.47	119.5	119.5
P395	200262	1	1	16.1096	older_than_1_year	1	1	3	1.08383	1	16	125.5	-1.99	-3.01	-3.02	1	127.5	-1.53	-2.86	-3.35	0	0	0	0	0	0	0	0	0	2	0.46	0.15	-0.33	0.3	0.0999985	125.5	125.5	125.5	-1.99	-1.99	-1.99	-3.01	-3.01	-3.01	-3.02	-3.02	-3.02	127.5	127.5
P424	200282	1	1	15.189	older_than_1_year	1	11	0	-2.15127	1	13	125.5	-0.21	-2.83	-4.69	1	128	0	-2.81	-4.93	0	0	0	0	0	0	0	0	0	2.5	0.21	0.02	-0.24	0.15	0.0666656	125.5	125.5	125.5	-0.21	-0.21	-0.21	-2.83	-2.83	-2.83	-4.69	-4.69	-4.69	128	128
P714	200631	1	1	13.0849	older_than_1_year	1	5	6	-2.54762	1	13	128.5	-0.38	-1.8	-2.93	1	122.5	-0.93	-2.39	-3.25	1	1	1	0	1	0	0	0	0	-6	-0.55	-0.59	-0.32	-0.35	0	128.5	128.5	128.5	-0.38	-0.38	-0.38	-1.8	-1.8	-1.8	-2.93	-2.93	-2.93	122.5	122.5
P055	200756	1	1	18.1808	older_than_1_year	0	9	0	-1.46414	1	16	128	-1.52	-2.94	-3.74	1	127	-2.19	-3.5	-3.98	1	1	1	1	0	0	0	1	0	-1	-0.67	-0.56	-0.24	-0.4	0	128	128	128	-1.52	-1.52	-1.52	-2.94	-2.94	-2.94	-3.74	-3.74	-3.74	127	127
P545	200638	1	1	20.811	older_than_1_year	0	4	6	-2.63172	1	11	128.5	-2.62	-4.34	-5.11	0	134	-0.36	-2.93	-5.06	0	0	NA	NA	0	0	NA	NA	0	5.5	2.26	1.41	0.05	1.5	0.699997	NA	NA	128.5	NA	NA	-2.62	NA	NA	-4.34	NA	NA	-5.11	NA	NA
P588	200492	1	1	13.7753	older_than_1_year	1	3	6	-0.679945	NA	11	138	-1.98	-3.44	-3.66	1	140	-1.77	-3.36	-3.81	0	0	0	0	0	0	0	0	0	2	0.21	0.08	-0.15	0.2	0.466667	138	138	138	-1.98	-1.98	-1.98	-3.44	-3.44	-3.44	-3.66	-3.66	-3.66	140	140
P186	200819	1	1	16.274	older_than_1_year	1	8	6	0.697143	1	13	129	-1.16	-1.39	-1.2	1	127.5	-1.5	-1.71	-1.32	0	0	0	0	0	0	0	0	0	-1.5	-0.34	-0.32	-0.12	-0.150001	0.566666	129	129	129	-1.16	-1.16	-1.16	-1.39	-1.39	-1.39	-1.2	-1.2	-1.2	127.5	127.5
P504	200364	1	1	9.83014	younger_than_1_year	1	1	6	-0.0507324	NA	11	127.5	1.7	-1.37	-4.22	1	129	4.48	1	-4.07	0	0	0	0	0	0	0	0	0	1.5	2.78	2.37	0.15	2.65	1.36667	127.5	127.5	127.5	1.7	1.7	1.7	-1.37	-1.37	-1.37	-4.22	-4.22	-4.22	129	129
P509	200372	1	1	20.6137	older_than_1_year	1	1	1	-0.942217	0	11	125	-1.36	-2.41	-2.75	1	135	-1.52	-2.45	-2.57	0	0	0	0	0	0	0	0	0	10	-0.16	-0.04	0.18	0.0999994	1.3	125	125	125	-1.36	-1.36	-1.36	-2.41	-2.41	-2.41	-2.75	-2.75	-2.75	135	135
P560	200446	1	1	9.89589	younger_than_1_year	1	3	6	-0.88659	NA	11	127	-0.38	-1.45	-2.1	1	124	-1.69	-2.49	-2.27	1	1	1	0	1	0	0	0	0	-3	-1.31	-1.04	-0.17	-0.65	0.666672	127	127	127	-0.38	-0.38	-0.38	-1.45	-1.45	-1.45	-2.1	-2.1	-2.1	124	124
P594	200504	1	1	11.737	younger_than_1_year	0	3	2	1.10128	1	13	129	-1.7	-2.47	-2.39	1	122.5	-2.28	-2.96	-2.62	1	1	1	1	1	0	0	1	0	-6.5	-0.58	-0.49	-0.23	-0.25	0.366661	129	129	129	-1.7	-1.7	-1.7	-2.47	-2.47	-2.47	-2.39	-2.39	-2.39	122.5	122.5
P728	200763	1	1	22.8164	older_than_1_year	1	5	2	-0.99785	1	12	125.5	-1.77	-4.47	-5.69	1	128	-1.54	-4.17	-5.42	0	0	0	0	0	0	0	0	0	2.5	0.23	0.3	0.27	0.4	1.43333	125.5	125.5	125.5	-1.77	-1.77	-1.77	-4.47	-4.47	-4.47	-5.69	-5.69	-5.69	128	128
P089	200027	1	1	15.9452	older_than_1_year	1	9	0	-0.309471	1	14	125	-1.62	-2.98	-3.41	1	110.5	-3.74	-3.9	-2.49	2	1	1	1	1	1	1	1	1	-14.5	-2.12	-0.92	0.92	-0.65	3.33334	125	125	125	-1.62	-1.62	-1.62	-2.98	-2.98	-2.98	-3.41	-3.41	-3.41	110.5	110.5
P542	200915	1	1	22.0274	older_than_1_year	0	3	4	-1.27316	1	16	130.5	-2.61	-4.07	-4.61	0	125.5	-2.42	-3.87	-4.42	1	1	NA	NA	0	0	NA	NA	0	-5	0.19	0.2	0.19	0.3	1.1	NA	NA	130.5	NA	NA	-2.61	NA	NA	-4.07	NA	NA	-4.61	NA	NA
P632	200558	1	1	12.6575	older_than_1_year	0	2	5	0.470857	0	13	127	-1.49	-2.91	-3.46	1	125.5	-2.5	-3.09	-2.63	1	1	1	1	0	0	0	1	0	-1.5	-1.01	-0.18	0.83	0	2.9	127	127	127	-1.49	-1.49	-1.49	-2.91	-2.91	-2.91	-3.46	-3.46	-3.46	125.5	125.5
P512	200376	1	1	13.611	older_than_1_year	1	1	0	-1.22827	1	13	130.5	-2.46	-2.03	-0.58	0	133.5	-0.62	-0.72	-0.64	0	0	NA	NA	0	0	NA	NA	0	3	1.84	1.31	-0.06	1.4	0.866661	NA	NA	130.5	NA	NA	-2.46	NA	NA	-2.03	NA	NA	-0.58	NA	NA
P163	200833	1	1	10.3562	younger_than_1_year	1	8	0	0.754811	NA	11	126.5	-1.98	-1.86	-0.81	1	126	-2.34	-2.15	-0.9	1	1	1	1	0	0	0	1	0	-0.5	-0.36	-0.29	-0.09	-0.0499997	0.933334	126.5	126.5	126.5	-1.98	-1.98	-1.98	-1.86	-1.86	-1.86	-0.81	-0.81	-0.81	126	126
P568	200460	1	1	10.4219	younger_than_1_year	0	3	5	-0.290684	1	13	128	-1.04	-1.34	-1.1	1	125.5	-1.86	-1.93	-1.2	0	0	0	0	0	0	0	0	0	-2.5	-0.82	-0.59	-0.1	-0.25	1.33333	128	128	128	-1.04	-1.04	-1.04	-1.34	-1.34	-1.34	-1.1	-1.1	-1.1	125.5	125.5
P695	200612	1	1	17.9507	older_than_1_year	1	5	2	-1.34749	1	13	129.5	-0.16	-1	-1.89	1	133	0.05	-0.98	-2.13	0	0	0	0	0	0	0	0	0	3.5	0.21	0.02	-0.24	0.2	0.166672	129.5	129.5	129.5	-0.16	-0.16	-0.16	-1	-1	-1	-1.89	-1.89	-1.89	133	133
P097	200662	1	1	15.6822	older_than_1_year	1	6	2	-0.915146	1	15	125.5	-2.08	-1.97	-1.03	0	133	-1.49	-1.6	-1.12	0	0	NA	NA	0	0	NA	NA	0	7.5	0.59	0.37	-0.09	0.5	0.666664	NA	NA	125.5	NA	NA	-2.08	NA	NA	-1.97	NA	NA	-1.03	NA	NA
P176	200069	1	1	6.80548	younger_than_1_year	0	9	3	-0.581831	1	11	128.5	-1.06	-1.86	-1.73	1	142.5	-0.5	-1.73	-2.22	0	0	0	0	0	0	0	0	0	14	0.56	0.13	-0.49	0.35	0.200005	128.5	128.5	128.5	-1.06	-1.06	-1.06	-1.86	-1.86	-1.86	-1.73	-1.73	-1.73	142.5	142.5
P365	200246	1	1	13.2822	older_than_1_year	0	11	3	-2.61946	0	11	130	-0.36	-2.67	-4.4	1	130	-0.84	-2.84	-4.21	0	0	0	0	0	0	0	0	0	0	-0.48	-0.17	0.19	0	1.3	130	130	130	-0.36	-0.36	-0.36	-2.67	-2.67	-2.67	-4.4	-4.4	-4.4	130	130
P626	200548	1	1	18.1479	older_than_1_year	1	2	0	3.89031	1	13	126	-0.46	-2.31	-3.78	1	126	-0.73	-2.24	-3.33	0	0	0	0	0	0	0	0	0	0	-0.27	0.07	0.45	0.2	2.03333	126	126	126	-0.46	-0.46	-0.46	-2.31	-2.31	-2.31	-3.78	-3.78	-3.78	126	126
P702	200620	1	1	13.7096	older_than_1_year	1	5	5	-2.54762	1	13	128.5	-0.59	-0.43	-0.02	1	127.5	-1.28	-0.97	-0.13	0	0	0	0	0	0	0	0	0	-1	-0.69	-0.54	-0.11	-0.400001	0.699997	128.5	128.5	128.5	-0.59	-0.59	-0.59	-0.43	-0.43	-0.43	-0.02	-0.02	-0.02	127.5	127.5
P100	200883	1	1	11.1452	younger_than_1_year	0	7	4	-0.213084	1	15	129.5	-0.95	-2.04	-2.52	1	135	-1.33	-1.82	-1.73	0	0	0	0	0	0	0	0	0	5.5	-0.38	0.22	0.79	0.35	2.83333	129.5	129.5	129.5	-0.95	-0.95	-0.95	-2.04	-2.04	-2.04	-2.52	-2.52	-2.52	135	135
P404	200274	1	1	11.2767	younger_than_1_year	1	11	3	-0.000422158	1	11	125.5	-1.64	-3.47	-3.83	1	125	-2.24	-3.65	-3.61	1	1	1	1	0	0	0	1	0	-0.5	-0.6	-0.18	0.22	0	1.5	125.5	125.5	125.5	-1.64	-1.64	-1.64	-3.47	-3.47	-3.47	-3.83	-3.83	-3.83	125	125
P616	200532	1	1	11.4082	younger_than_1_year	0	4	3	-2.41915	NA	15	127	-2.07	-2.97	-2.78	0	130.5	-1.9	-3.02	-3.15	0	0	NA	NA	0	0	NA	NA	0	3.5	0.17	-0.05	-0.37	0.0999999	0.0333328	NA	NA	127	NA	NA	-2.07	NA	NA	-2.97	NA	NA	-2.78	NA	NA
P617	200534	1	1	13.3479	older_than_1_year	1	4	0	-1.16897	1	15	126	-2.39	-2.59	-1.73	0	126.5	-2.54	-2.45	-1.31	1	1	NA	NA	0	0	NA	NA	0	0.5	-0.15	0.14	0.42	0.25	2.06667	NA	NA	126	NA	NA	-2.39	NA	NA	-2.59	NA	NA	-1.73	NA	NA
P624	200546	1	1	18.1479	older_than_1_year	0	4	3	-0.20723	1	12	128	-1.85	-3.16	-3.73	1	121	-2.1	-3.17	-3.46	1	1	1	1	1	0	0	1	0	-7	-0.25	-0.01	0.27	0.1	1.39999	128	128	128	-1.85	-1.85	-1.85	-3.16	-3.16	-3.16	-3.73	-3.73	-3.73	121	121
P722	200714	1	1	13.7753	older_than_1_year	0	5	0	3.69858	1	13	125.5	-2.22	-3.01	-2.85	0	125	-2.24	-3.16	-3.16	1	1	NA	NA	0	0	NA	NA	0	-0.5	-0.02	-0.15	-0.31	0	0.0666656	NA	NA	125.5	NA	NA	-2.22	NA	NA	-3.01	NA	NA	-2.85	NA	NA
P354	200238	1	1	13.8411	older_than_1_year	1	1	0	-2.06567	1	13	126.5	-1.98	-1.62	-0.44	1	125.5	-1.39	-1.25	-0.56	0	0	0	0	0	0	0	0	0	-1	0.59	0.37	-0.12	0.5	0.633331	126.5	126.5	126.5	-1.98	-1.98	-1.98	-1.62	-1.62	-1.62	-0.44	-0.44	-0.44	125.5	125.5
P648	200835	1	1	14.8274	older_than_1_year	1	5	2	2.17463	NA	14	127.5	-0.9	-1.64	-2.07	1	125	-0.6	-1.5	-2.21	0	0	0	0	0	0	0	0	0	-2.5	0.3	0.14	-0.14	0.3	0.5	127.5	127.5	127.5	-0.9	-0.9	-0.9	-1.64	-1.64	-1.64	-2.07	-2.07	-2.07	125	125
P372	200248	1	1	11.3753	younger_than_1_year	1	12	3	-2.21843	1	13	128	-0.07	-2.48	-4.07	1	128.5	-0.57	-2.54	-3.75	0	0	0	0	0	0	0	0	0	0.5	-0.5	-0.06	0.32	0.15	1.96667	128	128	128	-0.07	-0.07	-0.07	-2.48	-2.48	-2.48	-4.07	-4.07	-4.07	128.5	128.5
P102	200628	1	1	15.8795	older_than_1_year	1	7	6	-1.91304	1	15	128.5	-1.21	-2.23	-2.7	1	130	-1.49	-2.28	-2.43	0	0	0	0	0	0	0	0	0	1.5	-0.28	-0.05	0.27	0.0999999	1.56667	128.5	128.5	128.5	-1.21	-1.21	-1.21	-2.23	-2.23	-2.23	-2.7	-2.7	-2.7	130	130
P199	200814	1	1	16.0438	older_than_1_year	1	9	6	1.43838	NA	12	137.5	-1.12	-1.76	-1.99	1	133.5	-0.81	-1.49	-1.9	0	0	0	0	0	0	0	0	0	-4	0.31	0.27	0.09	0.45	1.3	137.5	137.5	137.5	-1.12	-1.12	-1.12	-1.76	-1.76	-1.76	-1.99	-1.99	-1.99	133.5	133.5
P253	200652	1	1	10.7836	younger_than_1_year	1	10	0	-2.90703	1	14	126.5	-1.33	-3.03	-3.45	1	126.5	-1.45	-3.34	-3.89	0	0	0	0	0	0	0	0	0	0	-0.12	-0.31	-0.44	-0.0500002	0.0666695	126.5	126.5	126.5	-1.33	-1.33	-1.33	-3.03	-3.03	-3.03	-3.45	-3.45	-3.45	126.5	126.5
P155	200818	1	1	12.1973	older_than_1_year	0	6	3	-1.7987	1	11	125.5	-1.46	-2.82	-3.31	1	110.5	-1.73	-3.19	-3.7	2	1	1	0	1	1	1	0	1	-15	-0.27	-0.37	-0.39	-0.15	0	125.5	125.5	125.5	-1.46	-1.46	-1.46	-2.82	-2.82	-2.82	-3.31	-3.31	-3.31	110.5	110.5
P158	200734	1	1	16.1753	older_than_1_year	1	7	4	-2.60687	1	11	129	-1.73	-2.29	-2.13	1	126.5	-2.3	-2.76	-2.22	1	1	1	1	0	0	0	1	0	-2.5	-0.57	-0.47	-0.09	-0.25	0.633331	129	129	129	-1.73	-1.73	-1.73	-2.29	-2.29	-2.29	-2.13	-2.13	-2.13	126.5	126.5
P321	200200	1	1	8.67945	younger_than_1_year	1	10	0	-0.353138	1	16	126	1.61	-1.87	-4.5	1	122.5	0.38	-2.67	-4.44	1	1	1	0	1	0	0	0	0	-3.5	-1.23	-0.8	0.06	-0.4	1.16666	126	126	126	1.61	1.61	1.61	-1.87	-1.87	-1.87	-4.5	-4.5	-4.5	122.5	122.5
P180	200074	1	1	18.0822	older_than_1_year	1	10	0	-0.571255	0	11	128.5	-1.42	-2.53	-2.94	1	125.5	-2.55	-3.11	-2.48	1	1	1	1	0	0	0	1	0	-3	-1.13	-0.58	0.46	-0.35	2.16667	128.5	128.5	128.5	-1.42	-1.42	-1.42	-2.53	-2.53	-2.53	-2.94	-2.94	-2.94	125.5	125.5
P039	200787	1	1	15.6493	older_than_1_year	1	6	0	0.2232	1	16	126	-0.27	-2.79	-4.62	1	125	-0.02	-2.77	-4.88	0	0	0	0	0	0	0	0	0	-1	0.25	0.02	-0.26	0.15	-0.0333328	126	126	126	-0.27	-0.27	-0.27	-2.79	-2.79	-2.79	-4.62	-4.62	-4.62	125	125
P092	200832	1	1	11.7041	younger_than_1_year	1	5	3	-2.06567	NA	15	125.5	-1.46	-2.11	-2.01	1	126.5	-1.94	-2.31	-1.8	0	0	0	0	0	0	0	0	0	1	-0.48	-0.2	0.21	0	1.6	125.5	125.5	125.5	-1.46	-1.46	-1.46	-2.11	-2.11	-2.11	-2.01	-2.01	-2.01	126.5	126.5
P677	200598	1	1	13.4137	older_than_1_year	0	5	NA	-0.257378	0	15	127.5	-2.29	-3.36	-3.38	0	115	-2.88	-3.8	-3.59	1	1	NA	NA	1	0	NA	NA	0	-12.5	-0.59	-0.44	-0.21	-0.25	0.300003	NA	NA	127.5	NA	NA	-2.29	NA	NA	-3.36	NA	NA	-3.38	NA	NA
P115	200768	1	1	10.8493	younger_than_1_year	1	9	3	0.701191	1	15	125.5	-1.94	-2.43	-1.89	1	116	-1.95	-2.56	-2.15	1	1	1	0	1	0	0	0	0	-9.5	-0.01	-0.13	-0.26	0.0500002	0.299995	125.5	125.5	125.5	-1.94	-1.94	-1.94	-2.43	-2.43	-2.43	-1.89	-1.89	-1.89	116	116
P541	200422	1	1	16.4384	older_than_1_year	1	3	5	-2.35387	1	13	128	-1.95	-3.66	-4.16	1	111	-2.72	-4.27	-4.41	2	1	1	1	1	1	1	1	1	-17	-0.77	-0.61	-0.25	-0.4	0	128	128	128	-1.95	-1.95	-1.95	-3.66	-3.66	-3.66	-4.16	-4.16	-4.16	111	111
P048	200875	1	1	10.9479	younger_than_1_year	1	8	0	-1.58522	1	16	127.5	0.35	-0.91	-2.22	1	130.5	0.35	-1.09	-2.6	0	0	0	0	0	0	0	0	0	3	0	-0.18	-0.38	0	0	127.5	127.5	127.5	0.35	0.35	0.35	-0.91	-0.91	-0.91	-2.22	-2.22	-2.22	130.5	130.5
P339	200224	1	1	14.4658	older_than_1_year	1	1	5	-1.99859	NA	15	125.5	-0.51	-2.08	-3.27	1	126.5	-0.83	-2.32	-3.3	0	0	0	0	0	0	0	0	0	1	-0.32	-0.24	-0.03	-0.0500002	0.800003	125.5	125.5	125.5	-0.51	-0.51	-0.51	-2.08	-2.08	-2.08	-3.27	-3.27	-3.27	126.5	126.5
P368	200748	1	1	12.263	older_than_1_year	1	11	2	-1.5098	1	11	131.5	-2.33	-3.41	-3.13	0	141.5	-0.73	-2.2	-3.17	0	0	NA	NA	0	0	NA	NA	0	10	1.6	1.21	-0.04	1.2	1.5	NA	NA	131.5	NA	NA	-2.33	NA	NA	-3.41	NA	NA	-3.13	NA	NA
P585	200486	1	1	10.8493	younger_than_1_year	1	3	0	-2.42507	1	15	126.5	-2.18	-1.27	0.66	0	130.5	-2.1	-1.4	0.23	1	1	NA	NA	0	0	NA	NA	0	4	0.08	-0.13	-0.43	0.0500002	0	NA	NA	126.5	NA	NA	-2.18	NA	NA	-1.27	NA	NA	0.66	NA	NA
P119	200870	1	1	18.2466	older_than_1_year	1	9	0	-0.632648	1	15	128.5	-2.15	-2.61	-2.13	0	128	-1.5	-2.2	-2.24	0	0	NA	NA	0	0	NA	NA	0	-0.5	0.65	0.41	-0.11	0.5	0.433334	NA	NA	128.5	NA	NA	-2.15	NA	NA	-2.61	NA	NA	-2.13	NA	NA
P638	200568	1	1	12	younger_than_1_year	1	4	0	-0.887932	1	15	127	-0.57	-3.23	-4.59	1	128	-0.52	-3.33	-4.86	0	0	0	0	0	0	0	0	0	1	0.05	-0.1	-0.27	0.0500002	0.0999985	127	127	127	-0.57	-0.57	-0.57	-3.23	-3.23	-3.23	-4.59	-4.59	-4.59	128	128
P188	200884	1	1	23.0466	older_than_1_year	1	8	2	-1.05161	1	13	130.5	-2.05	-3.03	-2.83	0	131.5	-2.05	-3.16	-3.03	1	1	NA	NA	0	0	NA	NA	0	1	0	-0.13	-0.2	0	0	NA	NA	130.5	NA	NA	-2.05	NA	NA	-3.03	NA	NA	-2.83	NA	NA
P431	200290	1	1	16.1753	older_than_1_year	1	1	2	-0.335759	1	13	125.5	-0.75	-2.9	-4.27	1	129.5	-0.62	-2.45	-3.8	0	0	0	0	0	0	0	0	0	4	0.13	0.45	0.47	0.5	2.06667	125.5	125.5	125.5	-0.75	-0.75	-0.75	-2.9	-2.9	-2.9	-4.27	-4.27	-4.27	129.5	129.5
P610	200522	1	1	22.9151	older_than_1_year	1	3	0	0.429715	1	11	126.5	-1.01	-3.74	-5.3	1	126.5	-0.9	-3.76	-5.43	0	0	0	0	0	0	0	0	0	0	0.11	-0.02	-0.13	0.0749998	0.0333328	126.5	126.5	126.5	-1.01	-1.01	-1.01	-3.74	-3.74	-3.74	-5.3	-5.3	-5.3	126.5	126.5
P061	200690	1	1	15.3205	older_than_1_year	0	5	5	-1.62343	NA	14	128	-2.72	-3.62	-3.49	0	127.75	-2.84	-3.63	-3.41	1	1	NA	NA	0	0	NA	NA	0	-0.25	-0.12	-0.01	0.08	0.0999999	0.933334	NA	NA	128	NA	NA	-2.72	NA	NA	-3.62	NA	NA	-3.49	NA	NA
P164	200809	1	1	11.9014	younger_than_1_year	0	8	0	2.27832	NA	11	131.5	-1.6	-1.13	0.1	1	138	-0.82	-0.76	-0.36	0	0	0	0	0	0	0	0	0	6.5	0.78	0.37	-0.46	0.55	0	131.5	131.5	131.5	-1.6	-1.6	-1.6	-1.13	-1.13	-1.13	0.1	0.1	0.1	138	138
P409	200836	1	1	13.0192	older_than_1_year	1	12	4	0.0263103	NA	11	129	-1.08	-1.34	-1.2	1	135	-0.51	-1.1	-1.57	0	0	0	0	0	0	0	0	0	6	0.57	0.24	-0.37	0.45	0.26667	129	129	129	-1.08	-1.08	-1.08	-1.34	-1.34	-1.34	-1.2	-1.2	-1.2	135	135
P437	200302	1	1	12.7562	older_than_1_year	1	2	2	-2.70038	NA	15	126.5	1.21	-1.4	-4.12	1	128	1.14	-1.68	-4.52	0	0	0	0	0	0	0	0	0	1.5	-0.07	-0.28	-0.4	-0.0499997	0	126.5	126.5	126.5	1.21	1.21	1.21	-1.4	-1.4	-1.4	-4.12	-4.12	-4.12	128	128
P440	200308	1	1	11.0137	younger_than_1_year	1	2	3	3.12286	NA	15	126.5	-1.26	-1.48	-1.1	1	126	-1.05	-1.49	-1.46	0	0	0	0	0	0	0	0	0	-0.5	0.21	-0.01	-0.36	0.15	0.0999985	126.5	126.5	126.5	-1.26	-1.26	-1.26	-1.48	-1.48	-1.48	-1.1	-1.1	-1.1	126	126
P454	200895	1	1	8.81096	younger_than_1_year	0	11	6	-0.637195	NA	12	128	-1.42	-1.88	-1.45	1	120	-2.99	-3.02	-1.63	1	1	1	1	1	0	0	1	0	-8	-1.57	-1.14	-0.18	-0.7	0.666664	128	128	128	-1.42	-1.42	-1.42	-1.88	-1.88	-1.88	-1.45	-1.45	-1.45	120	120
P462	200334	1	1	18.9041	older_than_1_year	1	3	3	-0.247727	NA	16	127	-0.43	-3.03	-4.86	1	130	-0.61	-3.06	-4.71	0	0	0	0	0	0	0	0	0	3	-0.18	-0.03	0.15	0.0999999	1.06667	127	127	127	-0.43	-0.43	-0.43	-3.03	-3.03	-3.03	-4.86	-4.86	-4.86	130	130
P566	200456	1	1	16.011	older_than_1_year	1	3	0	1.85307	NA	15	126	-0.41	-1.19	-1.91	1	126.5	-0.48	-1.39	-2.19	0	0	0	0	0	0	0	0	0	0.5	-0.07	-0.2	-0.28	-0.0500002	0.0333328	126	126	126	-0.41	-0.41	-0.41	-1.19	-1.19	-1.19	-1.91	-1.91	-1.91	126.5	126.5
P584	200484	1	1	14.9918	older_than_1_year	1	3	0	-1.70538	NA	15	130.5	-1.65	-1.73	-1.18	1	130.5	-1.72	-1.95	-1.5	0	0	0	0	0	0	0	0	0	0	-0.07	-0.22	-0.32	-0.0500002	0	130.5	130.5	130.5	-1.65	-1.65	-1.65	-1.73	-1.73	-1.73	-1.18	-1.18	-1.18	130.5	130.5
P592	200500	1	1	13.9726	older_than_1_year	1	3	4	-0.495632	NA	15	125.5	0.15	-1.81	-3.62	1	114	-0.46	-2.45	-3.9	2	1	1	0	1	1	1	0	1	-11.5	-0.61	-0.64	-0.28	-0.4	0.0333328	125.5	125.5	125.5	0.15	0.15	0.15	-1.81	-1.81	-1.81	-3.62	-3.62	-3.62	114	114
[truncated: 875 more columns]
