# Supplementary material for: Gut microbiome associations with acute malnutrition relapse in South Sudan
Source: Microbiol Spectr. 2026 Apr 27;14(6):e03587-25. doi: 10.1128/spectrum.03587-25 (PMC13228048; doi:10.1128/spectrum.03587-25)
Supplement: Data S2 — Maaslin significant hits. [file spectrum.03587-25-s0002.xlsx]

## Sheet: Sheet1
feature	metadata	value	coef	stderr	N	N.not.0	pval	qval
GO.0046983...MF..protein.dimerization.activity	wazchange0to1	wazchange0to1	1.86814	0.465181	152	152	0.000105913	0.0153779
GO.0008972...MF..phosphomethylpyrimidine.kinase.activity	wazchange0to1	wazchange0to1	2.36695	0.60813	152	152	0.000168052	0.0224504
GO.0000287...MF..magnesium.ion.binding	wazchange0to1	wazchange0to1	1.1905	0.306312	152	152	0.000171048	0.0227612
GO.0019264...BP..glycine.biosynthetic.process.from.serine	wazchange0to1	wazchange0to1	1.73654	0.449045	152	152	0.000182736	0.0239204
GO.0004372...MF..glycine.hydroxymethyltransferase.activity	wazchange0to1	wazchange0to1	1.72061	0.445719	152	152	0.000187396	0.0243129
GO.0003899...MF..DNA.directed.RNA.polymerase.activity	wazchange0to1	wazchange0to1	1.18013	0.306525	152	152	0.00019564	0.0250492
GO.0006189...BP...de.novo..IMP.biosynthetic.process	wazchange0to1	wazchange0to1	1.70668	0.446447	152	152	0.000215763	0.0264674
GO.0006730...BP..one.carbon.metabolic.process	wazchange0to1	wazchange0to1	1.49787	0.393827	152	152	0.000232319	0.0280861
GO.0009088...BP..threonine.biosynthetic.process	wazchange0to1	wazchange0to1	1.7436	0.461333	152	152	0.000251472	0.0302144
GO.0004749...MF..ribose.phosphate.diphosphokinase.activity	wazchange0to1	wazchange0to1	1.6281	0.431578	152	152	0.000256394	0.0306171
GO.0004359...MF..glutaminase.activity	wazchange0to1	wazchange0to1	3.25892	0.869769	152	152	0.000282711	0.0330185
GO.0004252...MF..serine.type.endopeptidase.activity	wazchange0to1	wazchange0to1	1.55773	0.416208	152	152	0.000285251	0.0331125
GO.0009165...BP..nucleotide.biosynthetic.process	wazchange0to1	wazchange0to1	1.67304	0.451717	152	152	0.000327123	0.0373846
GO.0032549...MF..ribonucleoside.binding	wazchange0to1	wazchange0to1	1.39751	0.377739	152	152	0.000333297	0.0378683
GO.0008760...MF..UDP.N.acetylglucosamine.1.carboxyvinyltransferase.activity	wazchange0to1	wazchange0to1	2.06357	0.55918	152	152	0.000345116	0.038909
GO.0016149...MF..translation.release.factor.activity..codon.specific	wazchange0to1	wazchange0to1	1.9804	0.536675	152	152	0.00034676	0.0390192
GO.0009116...BP..nucleoside.metabolic.process	wazchange0to1	wazchange0to1	1.73901	0.473945	152	152	0.000372479	0.0414352
GO.0019277...BP..UDP.N.acetylgalactosamine.biosynthetic.process	wazchange0to1	wazchange0to1	2.25433	0.614701	152	152	0.000374624	0.0415373
GO.0036381...MF..pyridoxal.5..phosphate.synthase..glutamine.hydrolysing..activity	wazchange0to1	wazchange0to1	4.73649	1.29301	152	152	0.000377657	0.0415373
GO.0005298...MF..proline.sodium.symporter.activity	wazchange0to1	wazchange0to1	5.82287	1.59936	152	150	0.000407592	0.0441657
GO.0015824...BP..proline.transport	wazchange0to1	wazchange0to1	5.82287	1.59936	152	150	0.000407592	0.0441657
GO.0044208...BP...de.novo..AMP.biosynthetic.process	wazchange0to1	wazchange0to1	1.77726	0.487999	152	152	0.000406889	0.0441657
GO.0046428...MF..1.4.dihydroxy.2.naphthoate.octaprenyltransferase.activity	wazchange0to1	wazchange0to1	5.16233	1.41721	152	152	0.000405882	0.0441657
GO.0015020...MF..glucuronosyltransferase.activity	wazchange0to1	wazchange0to1	-10.0678	2.7772	152	48	0.000430242	0.0456892
GO.0006364...BP..rRNA.processing	wazchange0to1	wazchange0to1	1.96633	0.542673	152	152	0.000435741	0.0461059
GO.0031226...CC..intrinsic.component.of.plasma.membrane	wazchange0to1	wazchange0to1	1.98812	0.550467	152	152	0.000454135	0.047707
GO.0071424...MF..rRNA..cytosine.N4...methyltransferase.activity	wazchange0to1	wazchange0to1	2.26608	0.627599	152	152	0.000456845	0.0479057
GO.0005737...CC..cytoplasm	wazchange0to1	wazchange0to1	1.37934	0.382868	152	152	0.000469107	0.0491035
GO.0018620...MF..phthalate.4.5.dioxygenase.activity	hazchange0to1	hazchange0to1	2.38225	0.655825	152	32	0.000419451	0.0449512
