# Supplementary material for: Gut microbiome associations with acute malnutrition relapse in South Sudan
Source: Microbiol Spectr. 2026 Apr 27;14(6):e03587-25. doi: 10.1128/spectrum.03587-25 (PMC13228048; doi:10.1128/spectrum.03587-25)
Supplement: Data S3 — Sequencing read counts. [file spectrum.03587-25-s0003.xlsx]

## Sheet: Sheet1
Sample_name	Pre-processing_readcount	Post-processing_readcount
P013_R1.fastq	12360237	9947747
P014_R1.fastq	10607657	9860735
P017_R1.fastq	12163347	11205726
P019_R1.fastq	9763526	8389325
P024_R1.fastq	11013240	9638457
P027_R1.fastq	14023347	10358957
P035_R1.fastq	12178086	6092059
P039_R1.fastq	10860214	1297307
P042_R1.fastq	11514355	10491745
P045_R1.fastq	18289258	15253687
P048_R1.fastq	7878167	6759389
P051_R1.fastq	8703858	7982387
P052_R1.fastq	11599858	8579600
P053_R1.fastq	8077991	3103360
P055_R1.fastq	11852331	10119199
P061_R1.fastq	12115140	6700732
P063_R1.fastq	12231938	9762102
P071_R1.fastq	8388054	4630933
P075_R1.fastq	8556371	6881163
P089_R1.fastq	7653164	5698818
P090_R1.fastq	11100276	8691193
P092_R1.fastq	9420271	6279589
P097_R1.fastq	7494942	2971411
P100_R1.fastq	10905053	9470694
P102_R1.fastq	12564894	9900656
P111_R1.fastq	9618728	8078828
P114_R1.fastq	11576149	9718973
P115_R1.fastq	16182682	12632608
P119_R1.fastq	837878	692712
P120_R1.fastq	5165757	4565425
P121_R1.fastq	10953027	9070723
P126_R1.fastq	11599554	9857627
P133_R1.fastq	8312496	7457307
P134_R1.fastq	10201016	9484210
P137_R1.fastq	9267166	4229424
P141_R1.fastq	11165250	1105611
P146_R1.fastq	10433975	5965675
P155_R1.fastq	9995724	8632600
P158_R1.fastq	8781837	5915392
P159_R1.fastq	11552355	4046342
P160_R1.fastq	11896976	6863155
P161_R1.fastq	11215258	1179179
P163_R1.fastq	11790596	9506086
P164_R1.fastq	9764700	6841036
P166_R1.fastq	10785372	4280420
P170_R1.fastq	13125892	10313267
P174_R1.fastq	10407243	8575321
P176_R1.fastq	9513606	7174813
P180_R1.fastq	13114724	11046035
P181_R1.fastq	11031958	1890201
P186_R1.fastq	10176168	9229869
P187_R1.fastq	10850961	7306485
P188_R1.fastq	11006201	8896158
P193_R1.fastq	9664790	8917153
P199_R1.fastq	11926199	10704331
P203_R1.fastq	13117249	12063585
P211_R1.fastq	11548447	7329889
P212_R1.fastq	9883453	8239714
P213_R1.fastq	11274665	10037859
P221_R1.fastq	8907345	7405413
P253_R1.fastq	10504143	9218985
P261_R1.fastq	9663536	8412314
P263_R1.fastq	12600823	4806784
P274_R1.fastq	9596142	7918660
P280_R1.fastq	15265382	9578053
P290_R1.fastq	9694930	5180946
P294_R1.fastq	13175241	5252139
P295_R1.fastq	11547283	10377783
P296_R1.fastq	949100	756268
P300_R1.fastq	12849157	11686064
P302_R1.fastq	9514455	5043913
P304_R1.fastq	8556704	7767445
P315_R1.fastq	10352853	9005039
P321_R1.fastq	8890759	6391237
P339_R1.fastq	9901167	8770080
P340_R1.fastq	11079594	10115714
P351_R1.fastq	9568354	6136175
P354_R1.fastq	10956774	2665505
P365_R1.fastq	11470018	4499891
P368_R1.fastq	12012523	10893180
P369_R1.fastq	9794157	5042424
P372_R1.fastq	11142524	3548157
P395_R1.fastq	10291652	187611
P401_R1.fastq	9851748	7746688
P404_R1.fastq	10246266	1049236
P409_R1.fastq	11224793	9578413
P420_R1.fastq	9102636	264369
P424_R1.fastq	10707134	9327268
P431_R1.fastq	13246991	10195057
P437_R1.fastq	12297612	8909568
P440_R1.fastq	11625018	5090403
P445_R1.fastq	11399124	8785744
P451_R1.fastq	7740077	6822136
P452_R1.fastq	10018983	8940496
P454_R1.fastq	10059867	9221753
P462_R1.fastq	9286300	7293100
P492_R1.fastq	9989600	6812370
P494_R1.fastq	9436114	7230072
P504_R1.fastq	10793174	9272412
P509_R1.fastq	9668172	8997973
P512_R1.fastq	11201872	8954399
P518_R1.fastq	10991981	7493775
P524_R1.fastq	8347602	5197308
P525_R1.fastq	9117591	6038175
P531_R1.fastq	11465432	6746034
P541_R1.fastq	12050631	6170228
P542_R1.fastq	9419098	5180037
P545_R1.fastq	6889783	6011728
P555_R1.fastq	9807283	6917558
P558_R1.fastq	9919447	814918
P560_R1.fastq	11511916	8592122
P562_R1.fastq	10172152	6522540
P566_R1.fastq	31197321	20583972
P568_R1.fastq	8449449	1449060
P571_R1.fastq	11244152	10389149
P577_R1.fastq	8500170	1420863
P584_R1.fastq	9506881	4266427
P585_R1.fastq	10146223	8090610
P588_R1.fastq	7932917	6148733
P592_R1.fastq	9622471	965543
P594_R1.fastq	9032662	4330543
P599_R1.fastq	8003972	4177084
P601_R1.fastq	10486140	9574999
P605_R1.fastq	10363228	9406372
P609_R1.fastq	8580163	5904565
P610_R1.fastq	8022894	5944482
P616_R1.fastq	30067671	15388048
P617_R1.fastq	10793166	5184391
P619_R1.fastq	9517937	8469227
P624_R1.fastq	5534389	4725075
P625_R1.fastq	10108328	9256369
P626_R1.fastq	10905781	9129317
P631_R1.fastq	8796537	7688282
P632_R1.fastq	10671916	8431925
P638_R1.fastq	7634939	1334784
P642_R1.fastq	10659922	8420554
P646_R1.fastq	8806908	4353448
P648_R1.fastq	10325645	8517669
P658_R1.fastq	10794358	8887549
P662_R1.fastq	9279779	8225893
P664_R1.fastq	10398457	5643363
P667_R1.fastq	9394150	5959459
P675_R1.fastq	10318532	8823483
P677_R1.fastq	8421899	1720850
P679_R1.fastq	9183405	6801306
P682_R1.fastq	9650976	4678894
P695_R1.fastq	10354651	9365303
P702_R1.fastq	11489365	9350504
P714_R1.fastq	7757660	5311887
P721_R1.fastq	9564205	3610693
P722_R1.fastq	9874861	1573857
P728_R1.fastq	10470286	8852129
